# Supplementary material for: Sensory and Physical Properties of Fibrous Meat Analogs Made from Faba Bean, Pea, and Oat Using High-Moisture Extrusion
Source: Foods. 2024 May 8;13(10):1444. doi: 10.3390/foods13101444 (PMC11119597; doi:10.3390/foods13101444)
Supplement: Supplementary file 1 [file foods-13-01444-s001.zip]

Archive with 1 entries (1 files):
- foods-2989446-supplementary.xlsx
