# Supplementary material for: Sensory and Physical Properties of Fibrous Meat Analogs Made from Faba Bean, Pea, and Oat Using High-Moisture Extrusion
Source: Foods. 2024 May 8;13(10):1444. doi: 10.3390/foods13101444 (PMC11119597; doi:10.3390/foods13101444)
Supplement: Supplementary file 1 [file foods-13-01444-s001.zip › foods-2989446-supplementary.xlsx]

## Sheet: TableS1
			Pleasantness						CATA
SampleCode	SampleNr	Participant	Appearance	Odor	Texture	Mouthfeel	Taste	Overall	Cereal	Beany	PeaSoup	Sweet	Tasteless	Toasted	Meaty	Bitter	Umami	Gummy	Chewy	Juicy	Crumbly	Floury
F30	1	1	6	6	4	6	6	6	0	0	0	0	0	0	0	0	0	0	1	0	0	0
F30	1	2	4	4	4	6	4	4	1	1	0	0	0	0	1	0	0	1	0	0	1	0
F30	1	3	8	8	3	5	5	5	1	0	0	0	0	0	0	0	0	0	0	0	1	0
F30	1	4	7	3	2	3	4	4	0	0	0	0	0	0	0	0	0	1	1	0	0	0
F30	1	5	2	4	1	1	1	1	1	1	0	0	0	0	0	1	0	1	1	0	0	1
F30	1	6	4	7	4	6	6	7	0	0	0	0	0	1	1	0	0	0	1	0	0	0
F30	1	7	3	4	3	2	2	2	0	1	0	0	0	0	0	0	0	0	0	0	1	1
F30	1	8	2	2	1	5	4	4	0	1	0	0	0	1	1	0	0	1	1	0	0	0
F30	1	9	6	4	7	6	5	6	1	1	0	0	1	1	0	0	0	1	1	0	0	0
F30	1	10	7	6	4	3	7	6	0	0	1	0	0	0	1	0	1	1	1	0	0	0
F30	1	11	1	7	5	3	4	4	0	0	0	1	0	1	0	0	0	1	1	0	0	0
F30	1	12	5	1	2	1	4	1	1	1	1	0	1	0	0	0	0	1	1	0	0	1
F30	1	13	7	7	2	2	7	5	0	1	0	0	0	0	0	0	0	0	1	0	0	0
F30	1	14	7	6	2			2	0	0	0	0	0	0	0	0	0	1	1	0	0	0
F30	1	15	3	6	4	3	6	5	0	0	0	0	1	1	0	0	0	1	1	0	1	0
F30	1	16	3	5	5	5	5	5	1	0	0	0	1	0	0	0	0	0	1	0	0	1
F30	1	17	8	8	6	6	6	6	1	0	0	0	1	0	0	0	0	1	0	0	0	0
F30	1	18	3	1	4			3	1	1	0	0	0	1	0	0	0	0	1	0	0	0
F30	1	19	6	6	4	4	5	5	1	1	0	0	0	0	0	0	0	1	0	0	1	0
F30	1	20	5	5	3			4	0	0	0	0	0	0	0	0	0	0	1	0	0	0
F30	1	21	7	7	7			7	0	0	0	0	0	1	1	0	1	0	0	1	0	0
F30	1	22	7	4	2	2	6	2	0	0	0	0	1	0	0	0	0	1	1	0	0	1
F30	1	23	3	6	4	3	7	4	0	1	0	0	1	0	0	0	0	1	1	0	1	0
F30	1	24	5	4	5	2	3	3	0	1	0	1	0	0	1	0	0	1	1	0	0	0
F30	1	25	5	6	4			5	1	0	0	0	0	0	0	0	0	1	0	0	1	0
F30	1	26	3	8	4	2	4	3	0	1	0	0	0	0	1	0	0	1	0	0	1	0
F30	1	27	4	2	3	6	4	5	0	0	0	1	0	0	0	0	0	0	1	0	0	0
F30	1	28	6	5	7	7	7	7	0	1	0	0	0	0	1	0	0	0	1	0	0	0
F30	1	29	6	6	6	3	4	4	1	1	1	0	1	0	0	0	1	1	1	0	0	0
F30	1	30	8	5	1	1	5	1	0	0	0	0	1	0	0	0	0	1	1	0	0	0
F30	1	31	8	6	4	6	6	6	1	0	1	0	0	0	0	0	0	1	1	0	0	0
F30	1	32	6	4	7	8	4	5	0	0	0	0	1	0	1	0	0	1	1	0	0	0
F30	1	33	7	4	2	3	3	3	0	1	0	0	1	0	1	0	0	0	1	0	0	0
F30	1	34	7	6	2	4	4	4	0	0	0	0	1	0	0	0	0	1	1	0	0	1
F30	1	35	6	6	6	6	6	6	1	1	0	0	0	0	0	0	0	0	0	0	0	0
F30	1	36	5	2	3	3	4	3	1	0	0	0	0	0	0	0	1	0	0	0	1	0
F30	1	37	4	4	2	3	6	4	0	0	0	0	0	0	0	0	1	0	1	0	1	0
F30	1	38	2	3	1	1	3	1	0	1	0	0	0	0	0	0	0	1	1	0	0	0
F30	1	39	7	7		4	4	6	0	0	0	0	1	0	1	0	0	1	1	0	0	0
F30	1	40	4	4	3	6	5	5	0	1	1	0	1	0	1	1	0	1	1	0	0	1
F30	1	41	4	5	2	2	5	3	0	0	1	0	0	0	0	0	0	1	1	0	0	0
F30	1	42	3	6	2	3	4	3	0	1	0	0	0	0	0	0	0	1	1	0	0	0
F30	1	43	5	4	5	6	5	6	0	1	0	0	1	0	0	1	1	0	1	0	0	0
F30	1	44	7	3	8			8	0	0	0	0	0	0	0	0	0	1	1	0	0	0
F30	1	45	4	4	3	6	3	4	0	1	0	0	0	1	1	0	1	1	1	0	0	0
F30	1	46	7	4	3	1	4	3	0	0	0	0	0	0	1	0	0	1	1	0	0	0
F30	1	47	7	3	7	8	8	7	0	1	0	0	1	0	1	0	1	1	1	0	1	0
F30	1	48	6	6	4	3	6	6	1	0	0	0	1	0	0	0	0	1	1	0	0	0
F30	1	49	4	4	5	4	4	4	0	1	0	0	1	0	0	0	0	1	1	0	0	0
F30	1	50	5	7	2	3	4	5	0	0	0	0	0	0	0	0	0	1	1	0	0	0
F30	1	51	4	7	3	3	2	3	1	0	0	0	0	0	0	0	0	1	1	0	0	1
F30	1	52	7	5	3	6	7	8	0	0	0	0	0	0	1	0	1	1	1	0	0	0
F30	1	53	6	4	7	7	4	4	0	1	0	0	0	0	0	0	0	1	1	0	0	0
F30	1	54	4	3	2	1	1	2	0	1	0	0	1	0	0	0	0	1	1	0	0	0
F30	1	55	6	4	3	3	7	4	0	0	0	0	0	0	0	0	1	1	1	0	0	0
F50	2	1	4	5	5	6	6	6	0	0	1	1	0	0	0	0	0	0	0	0	0	0
F50	2	2	6	6	5	6	4	5	0	1	0	0	1	0	1	0	0	1	0	0	0	0
F50	2	3	1	6	3	2	1	1	0	0	1	0	0	0	0	0	1	0	0	0	0	1
F50	2	4	1	1	6	6	4	6	1	1	1	0	0	0	0	0	0	0	0	0	0	0
F50	2	5	2	1	1	6	5	5	1	1	0	0	1	0	0	0	0	0	1	0	0	1
F50	2	6	4	7	6	7	7	7	0	0	0	0	0	1	1	0	1	0	1	0	1	0
F50	2	7	5	4	3	3	2	2	0	1	0	0	0	0	0	0	0	1	0	0	0	1
F50	2	8	2	1	5	8	4	6	1	1	1	0	0	0	0	0	0	1	0	0	0	0
F50	2	9	8	4	3	3	3	3	0	1	1	0	0	0	0	0	0	0	0	1	0	0
F50	2	10	3	7	6	8	7	8	0	0	1	1	0	1	0	0	1	0	0	1	1	0
F50	2	11	3	4	4	4	5	4	1	0	0	0	1	0	0	0	0	1	0	0	1	0
F50	2	12	1	2	1	1	1	1	1	1	1	0	1	0	0	0	0	1	1	0	1	0
F50	2	13	3	9	5	7	3	4	0	0	1	0	0	0	0	0	0	0	0	0	1	0
F50	2	14	2	4	3			4	0	0	1	0	0	0	1	0	0	1	1	0	1	0
F50	2	15	6	4	6	8	5	6	0	0	0	1	0	1	1	0	0	0	0	0	1	0
F50	2	16	6	1	6	7	5	6	0	1	1	1	0	0	0	0	0	0	0	1	1	0
F50	2	17	8	7	8	8	8	8	0	0	0	0	0	0	1	0	0	0	1	1	0	0
F50	2	18	3	1	3			3	0	1	0	0	0	0	0	0	0	1	0	0	1	1
F50	2	19	2	5	1	5	4	5	0	1	0	0	1	0	0	0	0	0	0	0	1	1
F50	2	20	3	2	5			3	0	0	0	0	0	0	0	0	0	0	0	0	0	0
F50	2	21	4	7	6			6	0	0	0	1	0	0	1	0	0	0	1	0	0	0
F50	2	22	2	2	7	8	7	7	1	0	0	1	0	1	1	0	1	1	1	0	0	0
F50	2	23	4	5	4	7	6	6	0	1	0	0	1	0	0	0	0	0	0	0	1	0
F50	2	24	5	5	6	5	4	5	0	1	1	0	0	0	0	0	0	0	0	0	1	1
F50	2	25	5	7	6			6	0	1	0	0	0	0	0	0	0	0	0	0	1	0
F50	2	26	7	7	8	2	1	3	1	1	1	0	1	0	1	0	1	1	0	0	0	0
F50	2	27	7	2	7	7	7	6	0	0	0	0	1	0	0	0	0	0	0	1	0	0
F50	2	28	3	3	4	7	7	6	0	1	0	0	0	0	0	0	0	0	0	0	1	1
F50	2	29	4	4	7	7	7	7	1	1	0	0	0	0	0	0	1	1	0	0	1	0
F50	2	30	7	4	2	7	3	3	0	1	0	0	0	0	1	0	0	1	1	0	0	0
F50	2	31	6	6	4	6	6	6	1	0	0	0	1	0	0	0	0	1	1	0	0	0
F50	2	32	7	5	8	8	5	7	0	0	0	0	1	0	1	0	0	0	0	1	1	0
F50	2	33	4	4	5	7	6	7	0	1	1	0	0	0	0	0	0	0	0	1	1	0
F50	2	34	3	7	6	8	8	7	0	0	0	0	0	1	0	0	0	0	0	1	1	0
F50	2	35	4	4	3	6	2	3	0	0	1	0	0	0	0	0	0	0	0	0	0	0
F50	2	36	4	6	4	7	7	6	0	1	0	0	0	1	0	0	1	0	0	0	1	0
F50	2	37	6	5	7	8	7	7	0	1	0	0	0	0	0	0	1	0	0	0	1	0
F50	2	38	2	3	4	1	1	2	0	1	1	0	0	0	0	0	0	0	0	0	0	1
F50	2	39	7	3	3	5	4	4	0	1	1	0	0	0	0	0	0	1	0	0	0	0
F50	2	40	3	5	4	5	3	4	0	1	1	0	0	0	0	0	1	1	1	0	0	0
F50	2	41	4	4	3	4	5	4	0	0	1	0	0	0	0	0	0	1	0	0	1	0
F50	2	42	3	5	6	6	6	6	1	1	1	0	0	1	0	0	0	0	0	0	1	1
F50	2	43	2	5	2	3	4	4	0	1	1	0	0	0	0	1	0	0	0	1	1	0
F50	2	44	6	2	6			6	0	0	0	0	0	0	0	0	0	1	1	0	0	0
F50	2	45	2	4	4	4	3	3	0	1	0	0	0	0	0	0	1	0	0	0	0	1
F50	2	46	5	4	6	7	6	6	0	1	0	0	0	0	1	0	0	0	0	0	1	0
F50	2	47	3	2	7	6	5	5	1	1	0	0	1	0	0	0	0	0	0	0	1	1
F50	2	48	7	6	5	6	8	7	0	1	0	0	0	0	1	0	0	1	0	0	0	0
F50	2	49	3	3	6	7	5	6	0	1	1	0	0	0	0	0	0	0	0	1	0	0
F50	2	50	4	3	4	6	3	4	0	1	0	0	0	0	0	0	0	1	0	0	1	0
F50	2	51	5	6	4	6	6	6	0	1	1	0	0	0	0	0	0	0	0	0	1	1
F50	2	52	6	6	7	8	5	6	1	0	1	0	1	0	1	0	0	0	0	0	0	1
F50	2	53	3	4	7	6	4	6	1	0	0	0	0	0	0	0	0	0	0	0	1	0
F50	2	54	3	3	4	4	4	4	0	1	0	0	1	0	0	0	0	1	0	0	0	0
F50	2	55	7	5	5	7	6	6	0	0	0	0	0	0	1	0	1	0	0	1	1	0
F35+O	3	1	5	4	4	4	3	3	0	0	0	0	1	0	0	0	0	1	0	0	0	1
F35+O	3	2	6	4	3	3	2	3	1	1	0	0	1	0	0	0	0	1	0	0	1	1
F35+O	3	3	7	8	5	5	3	4	0	1	0	0	1	0	0	0	0	0	0	0	1	1
F35+O	3	4	4	4	6	6	2	3	1	1	0	0	0	0	0	0	0	0	0	0	1	0
F35+O	3	5	6	7	3	7	7	5	1	1	0	1	0	0	0	0	0	0	1	0	1	1
F35+O	3	6	6	7	4	3	3	3	0	1	0	0	1	1	0	0	0	0	0	0	1	1
F35+O	3	7	3	4	6	3	2	3	0	1	1	0	0	0	0	0	0	1	0	0	1	1
F35+O	3	8	3	3	3	3	4	3	1	1	0	0	0	0	0	0	0	1	0	0	0	0
F35+O	3	9	7	6	4	4	5	5	1	1	0	0	1	0	0	0	0	0	0	0	1	1
F35+O	3	10	4	6	4	3	7	5	1	0	1	0	0	0	0	0	0	0	0	0	1	1
F35+O	3	11	3	2	3	6	2	4	1	0	0	1	0	0	0	0	0	1	0	0	0	0
F35+O	3	12	1	3	4	1	1	1	1	1	1	0	1	0	0	0	0	1	0	0	1	1
F35+O	3	13	7	8	7	7	7	7	1	0	0	0	0	0	0	0	0	0	0	0	1	1
F35+O	3	14	7	6	2			4	0	1	0	0	0	0	0	0	0	1	0	0	1	1
F35+O	3	15	3	6	6	2	4	3	0	1	0	0	1	0	0	0	0	0	0	0	0	1
F35+O	3	16	5	1	4	6	5	5	1	1	0	0	1	0	0	0	0	0	1	0	0	0
F35+O	3	17	6	6	8	6	6	6	1	0	0	0	1	0	0	0	0	0	0	0	0	1
F35+O	3	18	2	1	1			2	0	0	0	0	0	0	0	0	0	1	1	0	1	1
F35+O	3	19	3	7	3	1	2	3	0	0	0	0	1	0	0	0	0	0	0	0	1	1
F35+O	3	20	4	3	3			3	0	0	0	0	0	0	0	0	0	0	0	0	1	1
F35+O	3	21	6	6	4			6	0	0	0	1	0	0	0	0	0	0	0	0	1	1
F35+O	3	22	6	5	2	2	3	4	0	1	0	0	1	0	0	0	0	0	0	0	1	1
F35+O	3	23	6	8	4	7	5	5	1	1	0	0	1	0	0	0	0	0	0	0	1	1
F35+O	3	24	6	4	5	2	6	5	1	0	1	1	0	1	0	0	0	0	0	0	1	1
F35+O	3	25	6	6	6			6	0	1	0	0	0	0	0	0	0	0	0	0	0	1
F35+O	3	26	8	7	7	8	5	7	1	0	0	0	0	1	0	0	0	0	0	0	1	0
F35+O	3	27	5	4	6	4	4	5	1	0	0	0	1	0	0	0	0	0	0	0	1	0
F35+O	3	28	4	4	6	6	5	6	0	1	0	0	0	0	0	0	0	0	0	0	1	1
F35+O	3	29	5	7	6	4	5	6	1	1	0	0	1	0	0	0	0	0	0	0	1	1
F35+O	3	30	7	8	6	4	6	6	1	0	0	0	0	0	0	0	0	0	0	0	1	1
F35+O	3	31	4	6	5	6	5		0	0	0	0	0	0	0	0	0	0	0	0	0	0
F35+O	3	32	6	4	5	6	6	6	0	0	0	0	1	0	1	0	0	1	1	1	0	0
F35+O	3	33	7	7	7	7	5	6	1	0	0	0	1	1	0	0	0	0	0	0	1	0
F35+O	3	34	7	7	6	6	6	6	0	1	0	1	0	0	0	0	0	0	0	0	1	1
F35+O	3	35	7	8	4	6	7	7	1	0	0	0	0	0	0	0	0	0	0	0	0	0
F35+O	3	36	4	4	4	3	3	3	0	0	0	0	0	0	0	0	1	1	1	0	0	1
F35+O	3	37	4	3	5	4	7	5	0	1	0	0	0	0	0	0	1	0	0	0	1	0
F35+O	3	38	3	6	3	1	4	3	0	0	0	0	1	0	0	0	0	0	0	0	0	1
F35+O	3	39	7	7	7	8	7	7	1	0	0	0	1	0	1	0	0	1	0	0	1	0
F35+O	3	40	3	4	2	2	1	2	0	1	1	0	1	0	0	0	0	1	0	0	1	1
F35+O	3	41	4	4	4	4	5	4	0	0	1	0	0	0	0	0	0	1	0	0	0	1
F35+O	3	42	3	6	4	4	4	4	1	1	1	0	0	0	0	0	0	0	0	0	1	0
F35+O	3	43	2	5	3	4	4	4	0	1	0	0	0	0	0	0	0	0	0	0	1	1
F35+O	3	44	8	9	3			7	0	0	0	0	0	0	0	0	0	0	0	0	1	1
F35+O	3	45	6	5	5	4	5	5	1	0	0	0	1	0	0	0	0	0	0	0	1	1
F35+O	3	46	3	4	6	7	6	6	0	1	1	0	0	0	0	0	1	0	0	0	1	0
F35+O	3	47	6	3	5	7	7	3	1	1	0	0	1	0	1	0	0	1	0	0	1	1
F35+O	3	48	6	7	7	4	3	3	1	0	1	0	1	0	0	0	0	1	0	0	1	1
F35+O	3	49	4	3	5	6	4	5	1	0	0	0	1	0	0	0	0	0	0	0	1	1
F35+O	3	50	5	7	3	2	2	3	1	0	0	0	0	0	0	0	1	0	0	0	1	0
F35+O	3	51	3	6	4	3	3	3	1	1	0	0	1	0	0	0	0	0	0	0	1	0
F35+O	3	52	6	3	5	2	5		1	0	0	0	1	0	0	0	0	0	0	0	1	1
F35+O	3	53	7	4	6	3	4	4	0	1	0	0	0	0	0	0	0	0	0	0	1	1
F35+O	3	54	2	2	2	2	2	2	1	1	0	0	1	0	0	0	0	0	0	0	1	0
F35+O	3	55	6	3	3	3	2	2	1	1	0	0	1	0	0	0	0	0	0	0	1	1
GF30	4	1	5	5	4	6	6	5	0	0	0	1	0	0	0	0	0	1	0	0	0	0
GF30	4	2	6	4	4	7	4	6	0	1	0	0	1	0	1	0	0	0	1	0	0	0
GF30	4	3	6	8	5	3	2	4	0	0	0	0	1	0	0	0	0	1	0	0	0	1
GF30	4	4	6	4	2	6	3	3	0	0	0	0	1	0	0	0	0	1	1	0	0	0
GF30	4	5	1	6	1	1	1	1	1	1	0	0	0	0	0	1	0	1	1	0	0	1
GF30	4	6	5	7	3	4	5	4	0	0	0	0	0	1	0	0	1	1	1	0	0	0
GF30	4	7	4	3	4	3	3	3	0	1	0	0	0	0	0	0	0	1	0	0	0	1
GF30	4	8	4	2	6	6	4	5	1	0	0	0	1	0	0	0	0	0	1	0	0	1
GF30	4	9	4	7	7	8	8	8	0	1	0	0	0	1	0	0	1	0	1	1	0	0
GF30	4	10	6	8	4	4	6	6	0	1	1	1	0	0	1	0	1	1	1	0	0	0
GF30	4	11	2	5	4	4	5	6	0	0	0	0	0	0	0	0	0	1	1	0	0	0
GF30	4	12	3	3	3	1	2	1	1	1	1	0	1	0	0	0	0	1	1	0	1	0
GF30	4	13	7	7	4	7	4	5	0	0	0	0	1	0	0	0	0	1	1	0	0	0
GF30	4	14	8	6	3			4	0	0	1	0	0	0	0	0	0	1	1	0	0	0
GF30	4	15	6	2	4	4	6	4	0	1	0	0	1	0	0	0	0	1	1	0	0	0
GF30	4	16	4	2	3	3	1	2	1	0	0	0	0	0	0	0	0	1	1	0	0	0
GF30	4	17	7	6	7	4	6	6	0	0	0	0	0	0	0	0	0	1	0	0	0	1
GF30	4	18	2	4	4			4	0	1	0	0	0	1	0	0	0	1	1	0	0	0
GF30	4	19	5	6	7	7	7	6	1	0	1	0	0	1	0	0	0	1	0	0	0	0
GF30	4	20	3	3	5			4	0	0	0	0	0	0	0	0	0	0	1	0	0	0
GF30	4	21	6	5	7			6	0	0	0	0	0	1	1	0	1	0	1	0	0	0
GF30	4	22	3	5	1	2	3	2	0	1	0	0	1	0	1	0	1	1	1	0	0	1
GF30	4	23	6	3	3	6	6	6	0	1	0	1	0	0	0	0	1	1	1	0	0	0
GF30	4	24	7	4	7	3	5	5	0	0	0	1	0	1	1	0	0	1	1	0	0	0
GF30	4	25	4	7	4			4	0	0	1	0	0	0	0	0	0	1	1	0	0	0
GF30	4	26	8	6	9	1	4	4	0	0	0	0	1	0	0	0	0	1	1	0	0	0
GF30	4	27	6	3	5	7	7	6	0	0	0	0	1	0	0	0	0	1	0	0	0	0
GF30	4	28	3	4	5	7	4	4	0	1	0	0	0	0	1	0	0	1	1	0	0	0
GF30	4	29	3	5	2	5	6	4	1	0	0	0	0	1	1	0	1	1	1	0	0	0
GF30	4	30	3	3	1	8	3	4	0	0	0	0	0	0	1	0	0	1	0	0	1	0
GF30	4	31	8	6	4	4	4	6	1	0	0	0	0	0	0	0	0	1	1	0	0	0
GF30	4	32	5	5	3	6	6	6	0	0	0	0	0	0	0	0	0	1	1	0	1	0
GF30	4	33	3	4	2	3	3	3	0	1	0	0	1	0	1	0	0	1	1	0	0	0
GF30	4	34	2	7	2	3	7	3	0	0	0	0	0	1	1	0	0	1	1	0	0	0
GF30	4	35	4	7	4	3	4	3	0	0	0	0	0	0	0	0	0	1	1	0	0	0
GF30	4	36	4	3	2	5	5	4	0	0	0	0	0	0	0	0	0	1	1	0	0	0
GF30	4	37	7	3	3	3	6	4	0	0	0	0	0	0	0	0	1	1	1	0	0	0
GF30	4	38	4	4	1	1	3	2	0	0	0	0	1	0	0	0	0	1	1	0	0	0
GF30	4	39	7	5	4	6	8	7	1	0	0	1	0	0	1	0	0	1	1	0	0	0
GF30	4	40	4	6	3	6	4	6	0	0	1	0	0	0	1	0	1	1	1	0	0	0
GF30	4	41	3	5	2	4	6	4	0	0	1	0	0	0	0	0	0	1	0	0	0	0
GF30	4	42	2	4	2	1	1	1	0	0	0	0	0	0	0	0	0	1	1	0	0	0
GF30	4	43	2	5	5	4	5	5	0	0	0	0	1	1	0	0	1	0	1	1	0	1
GF30	4	44	7	9	9			9	0	0	0	0	0	0	1	0	0	1	1	0	0	0
GF30	4	45	5	4	5	5	4	4	0	1	0	0	0	0	0	0	1	0	0	0	0	0
GF30	4	46	4	3	2	5	6	4	0	0	0	0	0	0	1	0	0	1	1	0	0	0
GF30	4	47	3	4	2	7	7	4	1	0	0	0	1	0	1	0	0	1	1	0	0	0
GF30	4	48	8	4	3	3	3	3	1	0	0	0	1	0	0	0	0	1	1	0	0	0
GF30	4	49	4	4	5	6	4	4	0	1	0	0	0	0	0	0	0	1	1	0	0	0
GF30	4	50	6	4	4	4	3	4	0	1	0	0	0	0	0	0	0	1	0	0	1	0
GF30	4	51	6	5	2	6	4	4	0	0	1	0	1	0	0	0	0	1	0	0	0	0
GF30	4	52	6	4	4	5	6	6	1	0	1	0	1	0	1	0	1	1	1	0	0	0
GF30	4	53	7	3	8	8	6	7	0	1	0	0	0	0	0	0	0	0	1	0	0	0
GF30	4	54	4	3	3	1	1	2	1	1	0	0	1	0	0	0	0	0	1	0	0	0
GF30	4	55	3	7	2	7	7	7	0	0	0	0	0	1	1	0	1	0	0	0	0	0
GF50	5	1	5	4	4	2	3	3	0	0	0	0	1	0	0	0	0	0	0	0	1	1
GF50	5	2	4	4	6	2	2	2	1	1	0	0	1	0	0	0	0	0	0	0	1	1
GF50	5	3	2	9	7	8	6	6	1	1	0	0	0	1	0	0	0	0	0	0	1	0
GF50	5	4	3	2	7	6	3	4	0	1	0	0	0	0	0	0	0	1	0	0	1	0
GF50	5	5	7	7	3	1	1	2	1	1	0	0	0	0	0	1	0	1	1	0	1	1
GF50	5	6	6	5	3	4	5	4	0	0	0	0	0	0	0	0	0	1	1	0	0	1
GF50	5	7	4	3	4	4	2	2	0	1	0	0	0	0	0	0	0	1	0	0	1	1
GF50	5	8	4	4	5	4	6	6	1	0	0	0	0	0	0	0	0	0	0	0	1	0
GF50	5	9	4	6	4	3	4	4	1	1	0	0	0	0	0	0	0	0	0	0	1	1
GF50	5	10	2	5	7	7	7	7	0	1	1	1	0	0	1	0	0	0	0	0	1	0
GF50	5	11	3	2	5	2	2	2	0	1	0	0	1	0	0	0	0	0	0	0	1	1
GF50	5	12	1	3	3	2	1	1	1	1	1	0	1	0	0	0	0	0	0	0	1	1
GF50	5	13	5	6	4	6	2	4	0	0	0	0	1	0	0	0	0	1	0	0	1	0
GF50	5	14	5	4	6			6	1	0	0	0	0	0	0	0	0	0	0	0	1	1
GF50	5	15	6	4	6	4	3	3	1	0	0	0	1	0	0	0	0	1	0	0	1	1
GF50	5	16	4	1	4	5	4	4	0	1	0	0	1	0	0	0	0	0	0	0	1	0
GF50	5	17	4	7	4	4	5	4	1	0	0	0	1	0	0	0	0	0	0	0	1	1
GF50	5	18	2	4	3			3	0	1	0	0	0	0	0	0	0	1	1	0	0	1
GF50	5	19	1	5	3	5	4	4	1	1	0	0	0	1	0	0	0	0	0	0	1	0
GF50	5	20	4	4	3			4	0	0	0	0	0	0	0	0	0	0	0	0	1	0
GF50	5	21	5	6	3			5	0	0	0	0	0	1	0	0	0	1	0	0	1	0
GF50	5	22	3	3	3	2	4	2	1	1	0	0	1	0	0	0	0	1	1	0	1	0
GF50	5	23	7	6	6	8	4	4	1	1	0	0	1	0	0	0	0	0	0	0	0	1
GF50	5	24	4	3	3	2	5	3	0	1	1	0	1	0	0	0	1	0	0	0	0	1
GF50	5	25	3	5	3			4	0	0	0	0	1	0	0	0	0	1	0	0	0	0
GF50	5	26	6	1	1	1	1	2	1	1	0	0	1	0	0	0	0	0	0	0	1	0
GF50	5	27	3	3	5	2	2	2	1	1	0	0	0	0	0	0	0	0	0	0	1	1
GF50	5	28	3	5	6	4	4	4	0	1	0	0	0	0	0	0	0	0	0	0	1	1
GF50	5	29	4	7	3	4	3	3	1	1	1	0	0	0	1	0	1	1	1	0	0	1
GF50	5	30	4	4	3	3	5	4	0	0	1	0	0	0	0	1	0	1	1	0	0	1
GF50	5	31	4	5	7	5	4	4	0	0	0	0	0	1	1	0	0	0	0	0	1	1
GF50	5	32	6	5	8	8	6	8	0	0	0	0	1	0	0	0	0	0	0	1	1	0
GF50	5	33	4	6	5	3	7	4	1	1	1	0	0	0	0	0	0	0	0	0	1	1
GF50	5	34	4	6	3	2	3	3	0	1	0	0	1	0	0	0	0	0	1	0	1	1
GF50	5	35	4	6	4	4	4	4	0	0	0	0	0	0	0	1	0	0	0	0	0	1
GF50	5	36	4	4	4	3	4	2	0	0	0	0	0	0	0	0	1	0	0	0	1	1
GF50	5	37	4	4	3	7	6	4	0	1	0	0	0	0	0	0	0	0	0	0	1	0
GF50	5	38	2	5	2	1	4	4	0	0	1	0	0	0	0	0	0	1	0	0	0	1
GF50	5	39	7	5	7	4	4	6	1	0	0	0	0	0	1	0	0	1	1	0	1	1
GF50	5	40	3	7	5	3	3	3	0	0	0	0	1	0	0	0	0	1	0	0	1	1
GF50	5	41	3	4	3	4	5	4	0	0	1	0	0	0	0	0	0	1	0	0	1	1
GF50	5	42	1	5	2	3	2	2	0	1	0	0	0	0	0	1	0	1	1	0	1	0
GF50	5	43	2	4	4	3	3	3	0	1	0	0	0	0	0	1	1	0	0	0	1	1
GF50	5	44	7	7	7			7	0	1	0	0	0	0	0	0	0	0	0	0	1	1
GF50	5	45	5	4	4	3	4	4	1	0	0	0	0	0	0	0	0	1	0	0	1	1
GF50	5	46	3	4	3	3	2	2	0	0	0	0	0	0	1	0	0	1	1	0	0	0
GF50	5	47	2	5	2	4	5	3	1	1	0	0	1	0	0	0	0	1	0	0	1	1
GF50	5	48	6	4	6	6	5	4	1	0	0	0	0	0	0	0	0	1	0	0	1	0
GF50	5	49	3	4	5	5	3	4	0	0	1	0	1	0	0	0	0	0	0	0	1	1
GF50	5	50	2	3	3	2	3	3	0	0	1	0	0	0	0	0	0	1	0	0	1	0
GF50	5	51	4	6	6	7	3	4	1	0	0	0	0	0	0	0	1	0	0	0	1	1
GF50	5	52	6	4	4	3	3	4	1	0	1	0	1	0	0	0	0	0	0	0	1	1
GF50	5	53	6	3	7	7	6	7	0	1	0	0	0	0	0	0	0	0	0	0	1	0
GF50	5	54	1	1	2	3	3	3	0	1	0	0	1	0	0	1	0	0	0	0	0	0
GF50	5	55	4	4	3	2	4	3	0	0	0	0	1	0	0	0	0	0	0	0	1	1
GF35+O	6	1	5	4	6	4	3	3	0	1	0	0	0	0	0	0	0	1	0	0	0	0
GF35+O	6	2	4	6	5	6	4	5	1	0	0	0	1	0	1	0	0	1	0	0	1	0
GF35+O	6	3	6	8	3	3	1	3	0	0	0	0	1	0	0	0	0	1	1	0	0	0
GF35+O	6	4	2	4	4	4	3	4	0	0	0	0	0	0	0	0	0	1	1	0	1	0
GF35+O	6	5	8	8	2	4	5	4	1	1	0	0	1	0	0	0	0	1	1	0	0	1
GF35+O	6	6	6	7	3	2	2	2	0	0	0	0	1	1	0	0	0	0	0	0	1	1
GF35+O	6	7	4	3	4	4	3	3	0	0	0	0	0	0	0	0	0	1	0	0	1	1
GF35+O	6	8	2	2	3	4	5	4	1	0	0	0	1	0	0	0	0	1	1	0	0	0
GF35+O	6	9	8	5	5	4	5	5	0	1	0	0	1	0	0	0	0	0	0	0	1	1
GF35+O	6	10	5	6	5	7	7	7	0	0	1	0	0	0	0	0	1	0	0	0	1	1
GF35+O	6	11	2	3	3	2	2	2	1	0	0	0	0	1	0	0	0	0	0	0	1	0
GF35+O	6	12	2	1	2	1	1	1	1	1	1	0	1	0	0	0	0	1	1	0	1	1
GF35+O	6	13	4	8	7	8	7	7	1	0	0	0	0	0	0	0	0	0	0	0	1	1
GF35+O	6	14	5	6	5			5	1	0	0	0	0	0	1	0	0	1	0	0	1	0
GF35+O	6	15	7	4	7	4	4	4	1	1	0	0	0	0	0	0	0	1	0	0	1	0
GF35+O	6	16	7	4	3	7	6	6	0	0	1	0	1	0	1	0	0	1	1	0	0	0
GF35+O	6	17	7	7	8	4	5	5	0	0	0	0	1	0	0	0	0	0	0	0	1	1
GF35+O	6	18	2	3	1			3	1	0	0	0	0	1	0	0	0	1	0	0	1	1
GF35+O	6	19	6	7	4	6	5	6	0	1	0	0	0	0	0	0	0	1	0	0	1	1
GF35+O	6	20	5	5	5			5	0	0	0	0	0	0	0	0	0	0	0	0	0	0
GF35+O	6	21	5	7	3			5	1	0	0	0	0	0	0	0	0	0	1	0	1	0
GF35+O	6	22	5	6	7	3	6	6	0	0	0	1	0	0	1	0	0	1	1	0	1	0
GF35+O	6	23	7	6	4	8	5	5	1	1	0	0	1	0	0	0	0	0	0	0	1	0
GF35+O	6	24	4	5	6	5	5	5	1	0	0	0	1	0	0	0	0	0	0	0	1	1
GF35+O	6	25	5	7	5			5	0	0	0	0	0	0	0	0	0	0	0	0	1	0
GF35+O	6	26	7	5	6	5	3	3	1	0	0	0	0	0	1	0	0	0	0	0	0	0
GF35+O	6	27	4	4	3	6	3	4	1	0	0	0	1	0	0	0	0	1	0	0	1	0
GF35+O	6	28	3	5	4	6	5	6	0	1	0	0	1	0	0	0	0	0	0	0	1	1
GF35+O	6	29	5	5	4	4	5	5	1	1	0	0	1	0	0	0	0	1	0	0	0	1
GF35+O	6	30	6	5	1	3	5	4	1	0	1	0	1	0	0	0	0	1	0	0	0	0
GF35+O	6	31	4	6	6	6	6	6	0	0	0	0	1	1	0	0	0	0	0	0	1	1
GF35+O	6	32	6	6	7	6	5	7	0	0	0	0	1	0	1	0	0	0	1	1	0	0
GF35+O	6	33	5	6	6	7	4	4	1	0	0	0	1	0	0	0	0	0	0	0	0	0
GF35+O	6	34	7	5	3	3	4	3	0	0	0	0	1	0	0	0	0	0	0	0	1	1
GF35+O	6	35	4	6	6	4	5	6	0	0	0	0	1	0	0	0	0	0	0	0	0	1
GF35+O	6	36	4	6	4	4	6	6	0	1	0	0	0	0	0	0	1	1	0	0	0	0
GF35+O	6	37	6	4	4	2	4	3	0	0	0	0	1	0	0	0	0	0	0	0	0	1
GF35+O	6	38	2	5	2	1	3	2	0	0	0	0	1	0	0	0	0	0	0	0	0	1
GF35+O	6	39	7	4	7	7	5	7	1	1	0	0	1	0	1	0	0	0	1	0	1	0
GF35+O	6	40	4	4	5	3	5	4	1	0	0	0	1	0	0	0	0	1	0	0	1	1
GF35+O	6	41	3	5	3	4	5	4	0	0	1	0	0	0	0	0	0	0	0	0	1	1
GF35+O	6	42	2	5	2	4	5	4	1	1	1	0	0	0	0	0	0	1	0	0	1	0
GF35+O	6	43	2	5	6	6	6	6	1	0	0	0	1	0	0	0	1	0	0	1	1	1
GF35+O	6	44	4	7	6			6	0	0	0	0	0	0	0	0	0	1	0	0	1	1
GF35+O	6	45	4	5	5	4	5	5	1	0	0	0	1	0	0	0	0	0	0	0	0	1
GF35+O	6	46	5	4	4	5	6	6	1	1	0	0	0	0	0	0	0	0	0	0	1	1
GF35+O	6	47	3	4	4	6	6	5	1	0	0	0	0	1	1	0	0	0	0	0	1	1
GF35+O	6	48	3	3	6	4	5	4	0	0	1	0	1	0	0	0	0	1	0	0	0	0
GF35+O	6	49	4	3	6	6	6	7	1	1	0	0	1	0	0	0	0	0	0	0	1	1
GF35+O	6	50	6	4	5	4	4	4	0	0	0	0	0	0	0	0	0	1	0	0	0	0
GF35+O	6	51	5	6	4	4	4	4	0	1	0	0	0	0	0	0	0	0	0	0	1	1
GF35+O	6	52	6	3	6	6	6	6	1	0	0	0	1	0	0	0	0	0	1	0	1	1
GF35+O	6	53	6	4	7	4	6	6	1	1	0	0	0	0	0	0	0	0	1	0	0	0
GF35+O	6	54	1	2	3	3	2	2	0	0	0	0	1	0	0	0	0	0	0	0	0	0
GF35+O	6	55	8	5	6	4	4	5	1	1	0	0	1	0	0	0	0	0	0	0	0	1
